# Supplementary material for: Enhancing the Catalytic Activity of Type II L-Asparaginase from Bacillus licheniformis through Semi-Rational Design
Source: Int J Mol Sci. 2022 Aug 26;23(17):9663. doi: 10.3390/ijms23179663 (PMC9456134; doi:10.3390/ijms23179663)
Supplement: Supplementary file 1 [file ijms-23-09663-s001.zip]

Archive with 1 entries (1 files):
- ijms-1884343-supplementary.pdf
